# Supplementary material for: Developing Ecological Thresholds for Nitrogen and Phosphorus in the Haihe River Basin in China
Source: Int J Environ Res Public Health. 2022 Dec 16;19(24):16951. doi: 10.3390/ijerph192416951 (PMC9779712; doi:10.3390/ijerph192416951)
Supplement: Supplementary file 1 [file ijerph-19-16951-s001.zip]

Archive with 1 entries (1 files):
- ijerph-2034215-supplementary (1)-done.pdf
